# Supplementary material for: Assessing the Quality of Life of Dogs with Inflammatory Bowel Disease and Their Owners
Source: Vet Sci. 2023 Jun 21;10(7):405. doi: 10.3390/vetsci10070405 (PMC10385821; doi:10.3390/vetsci10070405)
Supplement: Supplementary file 1 [file vetsci-10-00405-s001.zip]

Archive with 2 entries (2 files):
- Supplementary data. Quality of life questionnaire - english.pdf
- Supplementary data. Quality of life questionnaire - spanish.pdf
